# Supplementary material for: Dendrological Secrets of the Pazaislis Monastery in Central Lithuania: DNA Markers and Morphology Reveal Tilia × europaea L. Hybrids of an Impressive Age
Source: Plants (Basel). 2023 Oct 13;12(20):3567. doi: 10.3390/plants12203567 (PMC10610045; doi:10.3390/plants12203567)
Supplement: Supplementary file 1 [file plants-12-03567-s001.zip]

Archive with 1 entries (1 files):
- plants-2611390-supplementary.pdf
